# Supplementary material for: Smoking, alcohol consumption and risk of Dupuytren’s disease: a Mendelian randomization study
Source: BMC Med Genomics. 2023 Sep 7;16:212. doi: 10.1186/s12920-023-01650-4 (PMC10483747; doi:10.1186/s12920-023-01650-4)
Supplement: Supplementary file 1 — Additional file 1. [file 12920_2023_1650_MOESM1_ESM.zip]

Archive with 17 entries (16 files):
- Supplementary Tables and Figures/
- Supplementary Tables and Figures/Supplementary Figures 1.docx
- Supplementary Tables and Figures/Supplementary Figures 2.docx
- Supplementary Tables and Figures/Supplementary Figures 3.docx
- Supplementary Tables and Figures/Supplementary Table 1.csv
- Supplementary Tables and Figures/Supplementary Table 10.csv
- Supplementary Tables and Figures/Supplementary Table 11.csv
- Supplementary Tables and Figures/Supplementary Table 12.csv
- Supplementary Tables and Figures/Supplementary Table 13.csv
- Supplementary Tables and Figures/Supplementary Table 2.csv
- Supplementary Tables and Figures/Supplementary Table 3.csv
- Supplementary Tables and Figures/Supplementary Table 4.csv
- Supplementary Tables and Figures/Supplementary Table 5.csv
- Supplementary Tables and Figures/Supplementary Table 6.csv
- Supplementary Tables and Figures/Supplementary Table 7.csv
- Supplementary Tables and Figures/Supplementary Table 8.csv
- Supplementary Tables and Figures/Supplementary Table 9.csv
