# Supplementary material for: Smoking, alcohol consumption and risk of Dupuytren’s disease: a Mendelian randomization study
Source: BMC Med Genomics. 2023 Sep 7;16:212. doi: 10.1186/s12920-023-01650-4 (PMC10483747; doi:10.1186/s12920-023-01650-4)
Supplement: Supplementary file 1 — Additional file 1. [file 12920_2023_1650_MOESM1_ESM.zip › Supplementary Tables and Figures/Supplementary Table 10.csv]

Supplementary Table 10. The SNPs of drinks per week on smoking cessation for MR analysis.
SNP	Position	Effect_allele	Other_allele	EAF	P value	Beta	SE	F	mF	Isq_unweighted	Isq_weighted
rs10085696	69783020	G	A	0.201	1.24E-10	-0.016051676	0.002494711	41.4	75.20833333	0.96401039	0.945851912
rs10753661	165119792	A	G	0.702	4.24E-08	-0.011365553	0.002075057	30	75.20833333	0.96401039	0.945851912
rs1123285	57274519	G	C	0.339	1.36E-09	-0.012418317	0.002049886	36.7	75.20833333	0.96401039	0.945851912
rs11860773	73912503	C	T	0.176	8.35E-10	-0.015005068	0.002443809	37.7	75.20833333	0.96401039	0.945851912
rs1229984	100239319	C	T	0.953	1.60E-203	0.188115393	0.00617852	927	75.20833333	0.96401039	0.945851912
rs1260326	27730940	C	T	0.595	3.33E-33	0.02381201	0.001984334	144	75.20833333	0.96401039	0.945851912
rs13107325	103188709	T	C	0.0654	1.23E-20	-0.036454753	0.00391286	86.8	75.20833333	0.96401039	0.945851912
rs13332432	85721809	G	C	0.296	5.94E-11	0.014004968	0.002140722	42.8	75.20833333	0.96401039	0.945851912
rs1387766	92081800	A	G	0.622	4.79E-08	-0.01082702	0.001983357	29.8	75.20833333	0.96401039	0.945851912
rs153106	28526897	C	T	0.409	3.63E-12	-0.013611756	0.001958577	48.3	75.20833333	0.96401039	0.945851912
rs16854020	42117559	A	G	0.127	4.82E-10	0.018083033	0.002906804	38.7	75.20833333	0.96401039	0.945851912
rs17542254	113655696	G	A	0.251	8.96E-10	0.013141799	0.002146047	37.5	75.20833333	0.96401039	0.945851912
rs2049045	27694241	C	G	0.189	3.97E-08	-0.013768259	0.002505391	30.2	75.20833333	0.96401039	0.945851912
rs2299409	103812171	A	G	0.493	4.80E-08	-0.010554626	0.001933458	29.8	75.20833333	0.96401039	0.945851912
rs28601761	126500031	G	C	0.405	7.60E-09	0.011298868	0.001955067	33.4	75.20833333	0.96401039	0.945851912
rs28680958	173848808	A	G	0.23	9.78E-09	-0.01358482	0.002368405	32.9	75.20833333	0.96401039	0.945851912
rs28712821	39413780	A	G	0.594	1.10E-46	0.028333875	0.001974115	206	75.20833333	0.96401039	0.945851912
rs28732378	85403892	G	A	0.729	2.24E-14	-0.016727407	0.002190758	58.3	75.20833333	0.96401039	0.945851912
rs28929474	94844947	T	C	0.0154	2.39E-11	-0.047680929	0.007139656	44.6	75.20833333	0.96401039	0.945851912
rs331939	143654889	A	G	0.339	4.50E-09	-0.011901612	0.002029208	34.4	75.20833333	0.96401039	0.945851912
rs34121753	7733833	G	A	0.532	1.39E-08	0.011069397	0.001950725	32.2	75.20833333	0.96401039	0.945851912
rs4233567	144272376	T	C	0.34	3.83E-10	-0.012589937	0.002010854	39.2	75.20833333	0.96401039	0.945851912
rs4309187	113412443	C	A	0.697	1.37E-12	0.014790756	0.002087558	50.2	75.20833333	0.96401039	0.945851912
rs4752999	47428565	T	C	0.321	2.03E-12	-0.01456432	0.002070082	49.5	75.20833333	0.96401039	0.945851912
rs4916723	87854395	C	A	0.404	8.07E-09	-0.011270904	0.001953155	33.3	75.20833333	0.96401039	0.945851912
rs528301	45154908	A	G	0.605	1.25E-15	0.015591937	0.001948992	64	75.20833333	0.96401039	0.945851912
rs55872084	155902003	T	G	0.218	1.98E-08	0.012731384	0.002268404	31.5	75.20833333	0.96401039	0.945851912
rs55932213	108755622	G	A	0.701	1.80E-08	0.012476712	0.002216004	31.7	75.20833333	0.96401039	0.945851912
rs6106989	25027630	A	G	0.628	3.81E-08	0.010899442	0.001983357	30.2	75.20833333	0.96401039	0.945851912
rs62135521	44296002	T	G	0.0378	9.91E-09	-0.026357553	0.004595229	32.9	75.20833333	0.96401039	0.945851912
rs6739804	63269604	C	T	0.66	4.72E-10	-0.01296884	0.002082022	38.8	75.20833333	0.96401039	0.945851912
rs6951574	153489744	C	T	0.459	4.44E-11	0.012752539	0.001935761	43.4	75.20833333	0.96401039	0.945851912
rs76640332	44189858	A	G	0.204	1.47E-18	-0.021008064	0.002389441	77.3	75.20833333	0.96401039	0.945851912
rs78234152	100279889	A	G	0.0986	2.18E-19	0.027653801	0.00307075	81.1	75.20833333	0.96401039	0.945851912
rs79616692	72338507	C	G	0.11	2.38E-09	0.018808515	0.003152314	35.6	75.20833333	0.96401039	0.945851912
rs838145	49248730	A	G	0.584	3.87E-16	-0.015797822	0.001940173	66.3	75.20833333	0.96401039	0.945851912
