# Supplementary material for: Smoking, alcohol consumption and risk of Dupuytren’s disease: a Mendelian randomization study
Source: BMC Med Genomics. 2023 Sep 7;16:212. doi: 10.1186/s12920-023-01650-4 (PMC10483747; doi:10.1186/s12920-023-01650-4)
Supplement: Supplementary file 1 — Additional file 1. [file 12920_2023_1650_MOESM1_ESM.zip › Supplementary Tables and Figures/Supplementary Table 12.csv]

Supplementary Table 12. The SNPs of smoking cessation on drinks per week for MR analysis.
SNP	Position	Effect_allele	Other_allele	EAF	P value	Beta	SE	F	mF	Isq_unweighted	Isq_weighted
rs12911035	76606591	C	T	0.533	3.75E-08	0.028502106	0.005177924	30.3	56.9125	0.858183661	0.778502686
rs3025327	136467344	C	G	0.0935	1.96E-24	0.084791789	0.008314519	104	56.9125	0.858183661	0.778502686
rs518425	78883813	G	A	0.307	7.57E-11	-0.037147419	0.00570487	42.4	56.9125	0.858183661	0.778502686
rs56113850	41353107	C	T	0.568	2.52E-26	-0.055278591	0.005200172	113	56.9125	0.858183661	0.778502686
rs6011779	61984317	T	C	0.786	2.04E-16	-0.054699896	0.006652933	67.6	56.9125	0.858183661	0.778502686
rs60749569	42602668	T	A	0.0757	1.95E-08	-0.052674012	0.009385148	31.5	56.9125	0.858183661	0.778502686
rs7127006	16379226	A	G	0.278	2.24E-08	0.032408212	0.005792725	31.3	56.9125	0.858183661	0.778502686
rs9607805	41854446	T	C	0.694	2.97E-09	0.034367998	0.005792725	35.2	56.9125	0.858183661	0.778502686
