# Supplementary material for: Smoking, alcohol consumption and risk of Dupuytren’s disease: a Mendelian randomization study
Source: BMC Med Genomics. 2023 Sep 7;16:212. doi: 10.1186/s12920-023-01650-4 (PMC10483747; doi:10.1186/s12920-023-01650-4)
Supplement: Supplementary file 1 — Additional file 1. [file 12920_2023_1650_MOESM1_ESM.zip › Supplementary Tables and Figures/Supplementary Table 3.csv]

Supplementary Table 3. The SNPs of smoking initiation for MR analysis.
SNP	Position	Effect allele	Other allele	EAF	P value	Beta	SE	F	mF	Isq unweighted	Isq weighted
rs10001365	147797214	A	G	0.405	6.65E-12	-0.024991752	0.00364155	47.1	43.11	0.418179278	0.380200806
rs1004787	45159091	A	G	0.581	5.27E-17	0.02992312	0.003571399	70.2	43.11	0.418179278	0.380200806
rs10159545	21766969	G	C	0.375	1.84E-12	0.026250115	0.003727266	49.6	43.11	0.418179278	0.380200806
rs10233018	117523709	G	A	0.503	2.75E-14	0.027069038	0.003557407	57.9	43.11	0.418179278	0.380200806
rs10260968	1889773	A	G	0.597	1.75E-08	-0.020321779	0.003609376	31.7	43.11	0.418179278	0.380200806
rs10279261	133589846	A	G	0.619	5.00E-09	-0.02141936	0.003662633	34.2	43.11	0.418179278	0.380200806
rs10498846	67405337	T	C	0.473	6.62E-09	0.020610294	0.003555613	33.6	43.11	0.418179278	0.380200806
rs1050847	87443734	T	C	0.505	1.67E-09	-0.021623119	0.00358893	36.3	43.11	0.418179278	0.380200806
rs10905461	8803551	C	T	0.718	7.35E-09	-0.023955389	0.004145052	33.4	43.11	0.418179278	0.380200806
rs11057005	16748721	G	A	0.43	4.85E-09	-0.02092978	0.003578917	34.2	43.11	0.418179278	0.380200806
rs11078713	7795972	G	A	0.454	2.23E-08	-0.020172092	0.00360561	31.3	43.11	0.418179278	0.380200806
rs1154693	117804154	G	A	0.856	3.12E-11	0.032621668	0.004912323	44.1	43.11	0.418179278	0.380200806
rs11658881	2072949	G	A	0.418	2.43E-08	0.020135721	0.003610663	31.1	43.11	0.418179278	0.380200806
rs11712680	75009019	C	A	0.174	3.51E-09	-0.027047624	0.004578428	34.9	43.11	0.418179278	0.380200806
rs117143374	40555561	C	T	0.12	2.76E-08	0.02928969	0.005269089	30.9	43.11	0.418179278	0.380200806
rs11721059	5725560	T	C	0.474	2.17E-08	0.019935687	0.003563355	31.3	43.11	0.418179278	0.380200806
rs11768481	96629103	A	C	0.347	7.00E-10	-0.023201667	0.003763807	38	43.11	0.418179278	0.380200806
rs11872397	72535282	A	G	0.252	1.43E-09	-0.024772541	0.004094775	36.6	43.11	0.418179278	0.380200806
rs12042107	91196176	C	T	0.527	4.22E-10	-0.022283376	0.003568196	39	43.11	0.418179278	0.380200806
rs12112638	69735251	G	A	0.275	1.34E-09	-0.024525968	0.004042986	36.8	43.11	0.418179278	0.380200806
rs12186738	103816655	T	G	0.154	3.42E-11	-0.033264435	0.005020511	43.9	43.11	0.418179278	0.380200806
rs12333760	99185406	C	T	0.204	1.44E-09	-0.029046684	0.004801269	36.6	43.11	0.418179278	0.380200806
rs12356821	104563808	C	G	0.14	6.27E-15	0.039370036	0.005049101	60.8	43.11	0.418179278	0.380200806
rs12441907	83922387	A	C	0.186	1.06E-10	-0.029205064	0.00452262	41.7	43.11	0.418179278	0.380200806
rs12474587	162802993	T	G	0.404	1.25E-14	0.027632862	0.003582345	59.5	43.11	0.418179278	0.380200806
rs12545053	65073605	G	A	0.397	2.43E-08	0.020280798	0.003636678	31.1	43.11	0.418179278	0.380200806
rs12632110	50224225	G	A	0.647	4.78E-10	-0.023376824	0.003752923	38.8	43.11	0.418179278	0.380200806
rs12923427	17575065	T	C	0.204	4.44E-08	-0.023908663	0.004372398	29.9	43.11	0.418179278	0.380200806
rs13030994	146143090	A	G	0.485	3.56E-24	0.036092466	0.003556296	103	43.11	0.418179278	0.380200806
rs13145728	140927812	C	G	0.358	2.14E-10	-0.023251231	0.003662633	40.3	43.11	0.418179278	0.380200806
rs13261666	59814666	T	G	0.522	3.90E-14	-0.026894575	0.00355604	57.2	43.11	0.418179278	0.380200806
rs134529	28781758	C	T	0.349	4.85E-08	-0.019983953	0.003660777	29.8	43.11	0.418179278	0.380200806
rs1385108	154839646	T	C	0.239	3.00E-09	0.024661699	0.004156729	35.2	43.11	0.418179278	0.380200806
rs1435741	47935843	A	G	0.425	2.64E-16	0.029415124	0.003590951	67.1	43.11	0.418179278	0.380200806
rs1445649	155682556	C	T	0.525	1.68E-11	0.023993234	0.003564837	45.3	43.11	0.418179278	0.380200806
rs1565735	27426077	A	T	0.212	3.42E-17	-0.037618034	0.004461299	71.1	43.11	0.418179278	0.380200806
rs1899896	93201036	T	C	0.286	1.04E-11	0.026448125	0.003886909	46.3	43.11	0.418179278	0.380200806
rs1971318	121389500	T	C	0.141	7.06E-09	0.028507422	0.004925332	33.5	43.11	0.418179278	0.380200806
rs2046850	210304319	T	C	0.187	3.03E-08	-0.024813853	0.004478422	30.7	43.11	0.418179278	0.380200806
rs2050586	87905828	C	G	0.355	3.00E-08	-0.02054666	0.003708276	30.7	43.11	0.418179278	0.380200806
rs2107300	200937901	G	C	0.845	3.27E-08	-0.027201037	0.004925332	30.5	43.11	0.418179278	0.380200806
rs222449	52916062	T	A	0.793	1.08E-08	-0.025320823	0.004427963	32.7	43.11	0.418179278	0.380200806
rs2378662	86707289	A	G	0.556	4.16E-09	0.020948155	0.003566451	34.5	43.11	0.418179278	0.380200806
rs240963	111644332	C	T	0.836	2.16E-17	-0.041044352	0.004837123	72	43.11	0.418179278	0.380200806
rs266047	104088751	A	G	0.529	3.36E-16	-0.030509844	0.003738547	66.6	43.11	0.418179278	0.380200806
rs292071	28456089	C	T	0.244	4.08E-09	0.023582199	0.004009094	34.6	43.11	0.418179278	0.380200806
rs3001723	44037685	A	G	0.321	8.12E-18	0.033511798	0.003898302	73.9	43.11	0.418179278	0.380200806
rs301805	8481016	G	T	0.559	2.80E-09	0.021467915	0.003613287	35.3	43.11	0.418179278	0.380200806
rs35702515	137542847	T	G	0.162	2.43E-09	0.025244173	0.004230933	35.6	43.11	0.418179278	0.380200806
rs3800227	108994161	G	A	0.701	1.93E-08	0.022812119	0.004058094	31.6	43.11	0.418179278	0.380200806
rs3904512	38357471	A	G	0.429	3.23E-09	-0.021158885	0.003576504	35	43.11	0.418179278	0.380200806
rs4044321	166989513	G	A	0.642	6.08E-14	-0.027841695	0.003710577	56.3	43.11	0.418179278	0.380200806
rs4236259	1708080	G	T	0.499	3.35E-12	-0.024768919	0.00355661	48.5	43.11	0.418179278	0.380200806
rs4523689	7950797	G	A	0.408	1.55E-08	-0.020609101	0.003643209	32	43.11	0.418179278	0.380200806
rs4543592	3014254	C	T	0.468	7.46E-10	0.021931432	0.003562439	37.9	43.11	0.418179278	0.380200806
rs4571506	87756918	T	C	0.492	1.09E-14	-0.027574664	0.003568807	59.7	43.11	0.418179278	0.380200806
rs4674993	226332033	G	A	0.207	1.32E-08	-0.02521221	0.004436185	32.3	43.11	0.418179278	0.380200806
rs4759228	56508409	C	G	0.27	3.58E-08	-0.021691308	0.003934132	30.4	43.11	0.418179278	0.380200806
rs4785836	65604652	C	T	0.398	2.26E-08	-0.020470447	0.003658939	31.3	43.11	0.418179278	0.380200806
rs56820925	54387374	T	C	0.347	1.73E-08	-0.021863819	0.003877149	31.8	43.11	0.418179278	0.380200806
rs6265	27679916	T	C	0.203	3.77E-12	-0.031786296	0.004578428	48.2	43.11	0.418179278	0.380200806
rs6433897	182034448	C	T	0.754	3.16E-08	0.022448266	0.004058094	30.6	43.11	0.418179278	0.380200806
rs6669839	50625979	T	C	0.204	3.36E-09	0.026004122	0.004395499	35	43.11	0.418179278	0.380200806
rs6728726	623976	C	T	0.829	6.73E-14	0.035448593	0.004732794	56.1	43.11	0.418179278	0.380200806
rs6788098	85624131	T	A	0.623	1.91E-17	-0.031346052	0.003689048	72.2	43.11	0.418179278	0.380200806
rs6893752	60374912	G	A	0.766	3.25E-09	-0.024099534	0.004073565	35	43.11	0.418179278	0.380200806
rs7197072	717085	T	C	0.238	2.77E-09	-0.024767214	0.004168596	35.3	43.11	0.418179278	0.380200806
rs7224742	30657058	T	C	0.595	1.43E-08	-0.020709882	0.003655318	32.1	43.11	0.418179278	0.380200806
rs72789632	106834363	T	C	0.12	5.02E-10	-0.032885561	0.005286275	38.7	43.11	0.418179278	0.380200806
rs72896886	42632652	C	G	0.144	2.75E-08	-0.026888489	0.004837123	30.9	43.11	0.418179278	0.380200806
rs7322872	100548329	T	C	0.782	3.58E-09	-0.025571284	0.004334739	34.8	43.11	0.418179278	0.380200806
rs7555507	73766037	T	C	0.496	1.14E-11	-0.02414444	0.00355604	46.1	43.11	0.418179278	0.380200806
rs76214862	29500130	C	A	0.202	3.99E-08	-0.024990316	0.004547454	30.2	43.11	0.418179278	0.380200806
rs76608582	4474725	A	C	0.0389	1.94E-09	-0.049557467	0.008259578	36	43.11	0.418179278	0.380200806
rs7929518	85980958	G	A	0.765	1.56E-08	0.024237689	0.004284658	32	43.11	0.418179278	0.380200806
rs7938812	112911004	G	T	0.424	2.71E-33	0.043791401	0.003636678	145	43.11	0.418179278	0.380200806
rs7969559	69655167	G	A	0.688	7.31E-10	-0.024375606	0.003959459	37.9	43.11	0.418179278	0.380200806
rs9401770	98748008	A	G	0.273	3.47E-12	0.027730657	0.003986002	48.4	43.11	0.418179278	0.380200806
rs9423279	125680419	G	C	0.641	3.21E-08	-0.020513169	0.003708276	30.6	43.11	0.418179278	0.380200806
rs993700	67825894	C	T	0.766	1.53E-09	-0.025927991	0.004291632	36.5	43.11	0.418179278	0.380200806
