# Supplementary material for: Smoking, alcohol consumption and risk of Dupuytren’s disease: a Mendelian randomization study
Source: BMC Med Genomics. 2023 Sep 7;16:212. doi: 10.1186/s12920-023-01650-4 (PMC10483747; doi:10.1186/s12920-023-01650-4)
Supplement: Supplementary file 1 — Additional file 1. [file 12920_2023_1650_MOESM1_ESM.zip › Supplementary Tables and Figures/Supplementary Table 4.csv]

Supplementary Table 4. The SNPs of age of initiation for MR analysis.
SNP	Position	Effect allele	Other allele	EAF	P value	Beta	SE	F	mF	Isq unweighted	Isq weighted
rs11780471	27344719	A	G	0.0644	7.00E-11	0.037850385	0.005805984	42.5	40.16666667	0.812349647	0
rs11915747	85699040	G	C	0.354	3.83E-13	0.020989626	0.002891342	52.7	40.16666667	0.812349647	0
rs140485736	75360268	A	G	0.0131	1.41E-08	0.065453218	0.011534614	32.2	40.16666667	0.812349647	0
rs319748	31554533	A	G	0.711	3.08E-08	-0.017033929	0.003074296	30.7	40.16666667	0.812349647	0
rs624833	2881256	G	T	0.309	8.61E-09	0.017294481	0.003006032	33.1	40.16666667	0.812349647	0
rs7599208	63622470	T	C	0.558	1.71E-12	-0.019617115	0.002779844	49.8	40.16666667	0.812349647	0
