# Supplementary material for: Smoking, alcohol consumption and risk of Dupuytren’s disease: a Mendelian randomization study
Source: BMC Med Genomics. 2023 Sep 7;16:212. doi: 10.1186/s12920-023-01650-4 (PMC10483747; doi:10.1186/s12920-023-01650-4)
Supplement: Supplementary file 1 — Additional file 1. [file 12920_2023_1650_MOESM1_ESM.zip › Supplementary Tables and Figures/Supplementary Table 7.csv]

Supplementary Table 7. The SNPs of cigarettes per day on drinks per week for MR analysis.
SNP	Position	Effect_allele	Other_allele	EAF	P value	BETA	SE	F	mF	Isq_unweighted	Isq_weighted
rs11725618	67053769	C	T	0.287	4.67E-09	0.036064018	0.006157821	34.3	102.9818182	0.971305034	0.970542955
rs11852372	78801394	C	A	0.328	2.49E-209	0.182472158	0.005910853	953	102.9818182	0.971305034	0.970542955
rs2072659	154548521	G	C	0.105	1.71E-12	-0.06525177	0.009246505	49.8	102.9818182	0.971305034	0.970542955
rs2084533	16872929	T	C	0.319	1.22E-08	0.033640552	0.005900943	32.5	102.9818182	0.971305034	0.970542955
rs215600	32333642	A	G	0.64	1.10E-17	-0.049250294	0.005752503	73.3	102.9818182	0.971305034	0.970542955
rs2273500	61986949	C	T	0.159	2.47E-18	0.068093833	0.007795528	76.3	102.9818182	0.971305034	0.970542955
rs2386571	52074123	C	A	0.57	1.03E-08	-0.031868709	0.005564518	32.8	102.9818182	0.971305034	0.970542955
rs2424888	31047533	A	G	0.405	2.76E-09	0.033484792	0.005635861	35.3	102.9818182	0.971305034	0.970542955
rs3025383	136502369	C	T	0.18	2.22E-16	-0.057839414	0.00704521	67.4	102.9818182	0.971305034	0.970542955
rs34406232	41305530	A	C	0.0259	1.33E-18	-0.146992005	0.01669717	77.5	102.9818182	0.971305034	0.970542955
rs4785587	89772619	A	G	0.511	1.27E-09	-0.033622317	0.00553496	36.9	102.9818182	0.971305034	0.970542955
rs56113850	41353107	C	T	0.568	1.10E-81	0.107204606	0.005603675	366	102.9818182	0.971305034	0.970542955
rs58379124	42579203	C	T	0.748	9.00E-25	0.06693935	0.006501724	106	102.9818182	0.971305034	0.970542955
rs632811	59155050	G	A	0.351	1.03E-08	-0.036713674	0.006410485	32.8	102.9818182	0.971305034	0.970542955
rs73229090	27442127	A	C	0.113	2.44E-10	0.055489485	0.008762711	40.1	102.9818182	0.971305034	0.970542955
rs7431710	48935583	A	G	0.644	1.82E-09	-0.034957881	0.005810196	36.2	102.9818182	0.971305034	0.970542955
rs75494138	46465361	T	C	0.0618	1.45E-08	0.059876284	0.010568232	32.1	102.9818182	0.971305034	0.970542955
rs790564	64604218	C	A	0.719	3.97E-11	-0.040892693	0.00619302	43.6	102.9818182	0.971305034	0.970542955
rs7928017	113448762	A	C	0.413	3.14E-09	-0.03293136	0.005558481	35.1	102.9818182	0.971305034	0.970542955
rs7951365	16377044	C	T	0.306	6.63E-11	0.038951113	0.005967811	42.6	102.9818182	0.971305034	0.970542955
rs806798	26214473	C	T	0.543	2.48E-08	-0.030850722	0.005532038	31.1	102.9818182	0.971305034	0.970542955
rs895330	4060707	G	C	0.206	2.68E-08	-0.039004149	0.007016678	30.9	102.9818182	0.971305034	0.970542955
